# Supplementary material for: Herpes Simplex Virus Type 1 Clinical Isolates Respond to UL29-Targeted siRNA Swarm Treatment Independent of Their Acyclovir Sensitivity
Source: Viruses. 2020 Dec 13;12(12):1434. doi: 10.3390/v12121434 (PMC7764767; doi:10.3390/v12121434)
Supplement: Supplementary file 1 [file viruses-12-01434-s001.zip]

Archive with 5 entries (3 files):
- /
- /
- Kalke_et_al_Figure_S1.pdf
- Kalke_et_al_Figure_S2.pdf
- Kalke_et_al_Figure_S3.pdf
